# Supplementary material for: Bioinformatic Workflows for Generating Complete Plastid Genome Sequences—An Example from Cabomba (Cabombaceae) in the Context of the Phylogenomic Analysis of the Water-Lily Clade
Source: Life (Basel). 2018 Jun 21;8(3):25. doi: 10.3390/life8030025 (PMC6160935; doi:10.3390/life8030025)
Supplement: Supplementary file 1 [file life-08-00025-s001.zip]

Archive with 14 entries (13 files):
- life-305093.R1_RevisedManuscript_SupplementaryFiles/
- life-305093.R1_RevisedManuscript_SupplementaryFiles/FigureS1.pdf
- life-305093.R1_RevisedManuscript_SupplementaryFiles/SupplementaryFile10_Script10.pdf
- life-305093.R1_RevisedManuscript_SupplementaryFiles/SupplementaryFile11_Script11.pdf
- life-305093.R1_RevisedManuscript_SupplementaryFiles/SupplementaryFile12_Tutorial.pdf
- life-305093.R1_RevisedManuscript_SupplementaryFiles/SupplementaryFile1_Script01.pdf
- life-305093.R1_RevisedManuscript_SupplementaryFiles/SupplementaryFile2_Script02.pdf
- life-305093.R1_RevisedManuscript_SupplementaryFiles/SupplementaryFile3_Script03.pdf
- life-305093.R1_RevisedManuscript_SupplementaryFiles/SupplementaryFile4_Script04.pdf
- life-305093.R1_RevisedManuscript_SupplementaryFiles/SupplementaryFile5_Script05.pdf
- life-305093.R1_RevisedManuscript_SupplementaryFiles/SupplementaryFile6_Script06.pdf
- life-305093.R1_RevisedManuscript_SupplementaryFiles/SupplementaryFile7_Script07.pdf
- life-305093.R1_RevisedManuscript_SupplementaryFiles/SupplementaryFile8_Script08.pdf
- life-305093.R1_RevisedManuscript_SupplementaryFiles/SupplementaryFile9_Script09.pdf
